# Supplementary material for: Arsenic Exposure and Risk of Urothelial Cancer: Systematic Review and Meta-Analysis
Source: Int J Environ Res Public Health. 2020 Apr 29;17(9):3105. doi: 10.3390/ijerph17093105 (PMC7246722; doi:10.3390/ijerph17093105)
Supplement: Supplementary file 1 [file ijerph-17-03105-s001.zip]

Archive with 1 entries (1 files):
- ijerph-729365-supplementary.pdf
